# Supplementary material for: Fabrication of Nanoparticle/Polymer Composite Photocatalytic Membrane for Domestic Sewage In Situ Treatment
Source: Materials (Basel). 2022 Mar 27;15(7):2466. doi: 10.3390/ma15072466 (PMC8999259; doi:10.3390/ma15072466)
Supplement: Supplementary file 1 [file materials-15-02466-s001.zip]

Archive with 1 entries (1 files):
- materials-1653840-supplementary.pdf
